# Supplementary material for: Lignin Metabolism Is Crucial in the Plant Responses to Tambocerus elongatus (Shen) in Camellia sinensis L
Source: Plants (Basel). 2025 Jan 17;14(2):260. doi: 10.3390/plants14020260 (PMC11768230; doi:10.3390/plants14020260)
Supplement: Supplementary file 1 [file plants-14-00260-s001.zip]

Archive with 1 entries (1 files):
- plants-3389621-supplementary.pdf
